# Supplementary material for: Evaluation of the Antioxidant and Anti-Lipoxygenase Activity of Berberis vulgaris L. Leaves, Fruits, and Stem and Their LC MS/MS Polyphenolic Profile
Source: Antioxidants (Basel). 2023 Jul 21;12(7):1467. doi: 10.3390/antiox12071467 (PMC10376855; doi:10.3390/antiox12071467)
Supplement: Supplementary file 1 [file antioxidants-12-01467-s001.zip]

Archive with 1 entries (1 files):
- antioxidants-2464651-supplementary.pdf
